# Supplementary material for: The Effects of Lengths of Flavin Surfactant N-10-Alkyl Side Chains on Promoting Dispersion of a High-Purity and Diameter-Selective Single-Walled Nanotube
Source: Nanomaterials (Basel). 2022 Sep 27;12(19):3380. doi: 10.3390/nano12193380 (PMC9565467; doi:10.3390/nano12193380)
Supplement: Supplementary file 1 [file nanomaterials-12-03380-s001.zip]

Archive with 1 entries (1 files):
- nanomaterials-1909900-supplementary.pdf
